# Supplementary material for: Cholesterol modulates type I/II TGF-β receptor complexes and alters the balance between Smad and Akt signaling in hepatocytes
Source: Commun Biol. 2024 Jan 2;7:8. doi: 10.1038/s42003-023-05654-9 (PMC10761706; doi:10.1038/s42003-023-05654-9)
Supplement: Supplementary file 3 — Supplementary Data [file 42003_2023_5654_MOESM3_ESM.xlsx]

## Sheet: Fig. 1 e, f
					Fig. 1 TbRI and TbRII form ligand-independent complexes which are enhanced by TGF-b1.
	FIGURE 1e Mobile fraction (Rf)										FIGURE 1f D-values (D)
			without TGF-β			with TGF-β							without TGF-β			with TGF-β
			Alone	Coexpress	Patch	Alone	Coexpress	Patch					Alone	Coexpress	Patch	Alone	Coexpress	Patch
	Cell number		Fab myc-TβRI alone	Fab myc-TβRI -Fab HA-TβRII	Fab myc-TβRI -IgG HA-TβRII	Fab myc-TβRI alone	Fab myc-TβRI -Fab HA-TβRII	Fab myc-TβRI -IgG HA-TβRII			Cell number		Fab myc-TβRI alone	Fab myc-TβRI -Fab HA-TβRII	Fab myc-TβRI -IgG HA-TβRII	Fab myc-TβRI alone	Fab myc-TβRI -Fab HA-TβRII	Fab myc-TβRI -IgG HA-TβRII
	1		67.257	38.125	38.923	67.0588	32.688	24.4			1		2.48582	1.78979	1.49149	1.61579	1.67793	3.63551
	2		100	73.117	9.87	88	51.475	18.925			2		1.66195	3.29698	2.23724	1.97403	1.41874	1.53075
	3		66	41.25	53.658	50.975	34.657	17.582			3		1.71084	1.66196	1.60623	2.56036	2.90845	1.76269
	4		33.75	70.0558	22.564	46.3157	57.462	27.284			4		3.29698	3.0615	1.11862	2.50572	2.98298	1.41299
	5		38.823	46.766	20.777	40.451	51.52	15.714			5		1.4237	3.42167	3.63551	2.76991	1.71083	2.07744
	6		38.322	58.235	38.923	85.735	40.135	17.6			6		2.32674	2.64405	1.40376	3.42167	3.68486	1.53072
	7		66.4428	51.4	21.8543	36.22	45.7143	47.142			7		1.87639	3.68486	3.63551	1.49149	1.61578	3.98396
	8		39.285	73.603	32.512	53.55	29.857	20.508			8		2.64401	3.83526	1.36867	3.68486	3.0762	4.47447
	9		34.3262	52.027	20	75.625	53	35.947			9		1.38496	2.90236	2.82598	1.3096	3.23156	1.11862
	10		39.2857	18.032	68.933	41.17	45	31.528			10		1.57211	2.44062	1.76267	1.29263	1.52787	4.13028
	11		67.2222	60.642	28.448	59.583	30.25	32.053			11		1.24291	1.98866	2.98298	2.52905	2.37424	2.76991
	12		31.25	38.145	63.2876	76.7442	67.51	20.625			12		2.32674	3.15845	3.15845	1.49149	1.39464	2.23522
	13		42.86	35.48	37.2988	81.7945	28.695	18.33			13		2.76993	1.49149	2.15438	1.74008	1.91763	2.98663
	14		56.36	59.166	31.1666	45.205	29.52	13.414			14		1.85151	1.98866	2.0058	1.57211	3.32389	1.71083
	15		51.5625	44.205	32.435	36.4457	44.557	31.43			15		2.16008	3.57958	1.35275	1.78979	2.15438	0.610563
	16		38.75	16.176	35.783	38.1766	51.7647	23.571			16		1.85151	1.96009	1.46802	1.76267	3.42167	2.42367
	17		50.2857	16.5413	35.283	68.75	42.0588	36.16			17		2.15438	3.83526	2.76993	1.03872	1.71084	2.57282
	18		83.11	41.25	28.36	39.08	14.2857	46.47			18		1.93894	2.50572	2.68468	1.81776	1.97644
	19		66.25	49.1489	14.93	63.43	26.05	26.69			19		1.57211	2.76991	1.32198	2.23724	1.61588
	20		68.75	23.3	20.82	60.27	44.8145	21.49			20		2.33451	2.02089	1.84662	1.64849
	21		44.6875	12.75	34.878	59.342	23.787	45.71			21		2.07744	3.91518	2.68468	2.23724
	22		84.754	22.647	33.38	38.92	66.66	39.18			22		2.08809	2.77003	2.58525	2.00592
	23		45.61	28.695	97.862	68.72	17.516	0			23		1.37676	1.60623	3.35586	2.38522
	24		33.132	23.725	47.008	43.75	25.507	27.93			24		1.16336	1.35275	2.23724	1.87641
	25		58.235	25.666	24.673	44.28	60	16.46			25		1.49149	1.93894	2.98298	1.76067
	26		60.666	21.758	35.1	37.26	34.25	18.43			26		1.21185	2.82598	1.4237	4.13028
	27		40.1351	17.875	23.04	37.162		22.89			27		2.23724	2.64401	3.87789	2.14701
	28		65.443	33.393	74.461	45.61		14.62			28		1.35275	2.98298	1.76267	1.81774
	29		53.846	47.143	32.35	33.132		8.987			29		2.76991	2.07744	3.57958	2.06514
	30		50.7185	20.43	23.36	58.235		17.1493			30		1.07719	1.64849	2.98298	4.47447
	31		46.824	18.723	100	60.666					31		2.08809	2.76993	1.47262	3.30766
	32		55.4	42.7	37.321	40.1351					32		2.40934	1.45681	1.98866	3.15845
	33		63.827	43.4578	32.033	41.351					33		1.29263	2.08809	1.93894	3.23161
	34		37.52	43.846	26.551	66.75					34		2.61011	2.72345	2.90236	2.32674
	35		59.425	41.9	27.9194	71.246					35		1.64849	1.45421	2.37421	2.76993
	36		51.19	50.6	63.048	42.7507					36		1.21188	3.48015	1.78979	2.76991
	37		32.46	29.33	67.473	71.2576					37		1.11862	2.64401	2.52905	2.61011
	38		84.1176	25.88	30.145	77.4291					38		1.69305	2.64401	1.29262	2.40934
	39		38.823	34	21.832	72.577					39		1.78979	4.47447	3.57958
	40		76	90.479	67.532	57.5276					40		1.09753	1.71084	3.86712
	41		72.907	87.417	55						41		1.69304	3.32389	2.76993
	42		75.77	43	20.992						42		2.60695	1.53087	2.00582
	43		59.876	37.162	28.52						43		1.14056	2.19502	1.78979
	44		31.61	51.045	48.88						44		2.15439	1.74009	3.83526
	45		46.77	41.724	36						45		1.56608	2.42367	1.76267
	46		48.888	63.905	39						46		1.45421	2.23724	2.23724
	47		57.333	74.081	13.497						47		1.32198	3.83526	1.14242
	48		65.868	40.93	54.5736						48		1.71083	1.71083	3.57958
	49		82.5	47.71	33.5461						49		1.49149	2.14775	3.63551
	50		63.461	38.69	32.46						50		4.47447	3.63592	1.71083
	51		95.89	50.2013	31.78						51		1.52788	3.87789	1.91763
	52		84.293	36.442	31.205						52		1.76624	2.7236	3.83526
	53		60.88	48.678	13.73						53		1.95759	1.71357	1.41299
	54		84.764	73.82	23.2						54		1.89826	1.53075	1.71083
	55		45.638	37.791	20						55		1.56607	2.55684	1.74009
	56		38.2873	40.526	55						56		3.41195	3.0615	2.0508
	57		52.774	45.7764	36.953						57		1.27842	2.02075	2.82598
	58		73.333	35	34.896						58		1.24291	2.61011	2.55684
	59		44	40.506	28.205						59		1.29071	3.15845	1.44763
	60		59.88	40.1923	100						60		1.16006	1.07721	2.68468
	61		58.51	44	19.4118						61		2.32674	1.61579	3.0345
	62		58.823	38.5	71.805						62		4.17624	1.57861	2.08809
	63		86.114	35.4023	25.67						63		2.61011	2.23724	3.00706
	64		39.48	53.6	13.54						64		1.56607	0.819312	1.98866
	65		58.853	60.569	47.2727						65		1.71083	1.49149	1.71084
	66		33.184	49.31	44.354						66		2.06514	1.69305	1.61578
	67		52.441	40.158	24.596						67		4.47447	0.843237	3.48017
	68		74.461	25.38	17.229						68		1.95758	3.15845	2.52905
	69		88.524	14.86	40.4412						69		1.49149	2.00538	2.52905
	70		57	36.78	34.63						70		1.09899	1.45681	2.50842
	71		37.561	40.244	75.428						71		2.7344	1.91763	3.35586
	72		64.6155	31.6438	32.266						72		2.23724	2.84742	3.06206
	73		63.0487	84.274	36.88						73		1.61579	2.8474	2.32015
	74		60.6122	77.26	29.117						74		3.83526	2.98298	2.40934
	75		59.139	49.4117	38.823						75		3.87789	3.57958	1.45693
	76		43.72	46.808	17.959						76		4.13028	2.82598	2.44062
	77		49.23	26.552	24.2						77		3.0762	1.02055	1.81776
	78		46.444	31.884	24.031						78		2.9084	1.57223	2.08809
	79		59.231	62.47	27.299						79		2.3201	2.33451	1.89833
	80		85.25	59.342	24.264						80		2.32674	1.637	1.45681
	81		42.105	51.852	55						81		1.14055	0.866027	2.33451
	82		56.793	28.875	50.793						82		4.16085	1.84243	1.66499
	83		98.388	78	34.375						83		1.29262	0.99466	3.83526
	84		75.297	36.18	100						84		1.18711	2.64419	3.53248
	85		65.8536	46.213	37.561						85		1.61579	1.33282	1.61579
	86		29.24	58	29.03						86		3.68486	3.63592	2.64419
	87		67.74	45.8	30.795						87		1.64849	1.67793	3.07622
	88		92.3456	41.8	36.09						88		2.32673	3.06206	2.18751
	89		44	48.125	28.039						89		1.11862	3.35586	1.66295
	90		97.77	32.65	40.006						90		1.15719	1.35275	1.29263
	91		75	17.7	31.5244						91		1.49149	2.23724	1.23764
	92		41.4117	38.5	13.828						92		1.60623	2.0883	1.87641
	93		44.505	23.33	32.0253						93		2.06514	1.45366	3.29704
	94		57.08	45.76	57.062						94		2.64405	0.789613	2.42367
	95		52.439	34.375	7.34						95		1.57923	1.27842	1.96882
	96		78	89.18	19.18						96		1.14242	1.19852	2.52907
	97		37.714	63.31	27.284						97		1.14242	1.67793	1.45421
	98		31.428	55	19.86						98		1.57923	2.53976	1.78979
	99		49.107	42.0765	23.157						99		1.41299	1.74516	1.34234
	100		51.5625	31.64	16.32						100		1.24874	3.15845	1.78979
	101		68.98	50.67	15.942						101		1.57923	2.02618
	102		49.3283	39.827	18.08						102		1.78979	2.64419
	103		46.406	81.368	21.494						103		1.3096	2.50572
	104		47.903	69.2135	20						104		1.22031	1.07721
	105		48.125	39.72	24.4						105		2.33451	2.90845
	106		24.626	25.0633	44.767						106		3.15845	2.16255
	107		55	48.65	26.66						107		4.47447	2.52907
	108		20.08	32.015	27.5						108		1.14242	2.32674
	109		50	29.0566	70.5						109		1.27842	2.76993
	110		30.511	72.36	19.324						110		1.41299	2.06514
	111		44	26.551	36.88						111		1.35275	2.33451
	112		30.36	45	64.855						112		2.44062	3.2314
	113		63.59	70.114	11.891						113		1.45423	1.0029
	114		70.241	64.8718	62.65						114		1.71087	2.38973
	115		52.739	29.77	31.528						115		1.02001
	116		50.7	79.5	38.412						116		1.98879
	117		39.28	10.86	17.1875						117		2.0058
	118		28	62.57	41.703						118		1.11862
	119		69.28	56	16.418						119		1.09752
	120		27.5	23.91	75.3						120		1.71084
	121		92.15	55	29.33						121		1.71083
	122		33.23	16.23	25.38						122		1.93256
	123		72.84	25.92	50.416						123		1.53075
	124		70.81	64.24	63.85						124		1.3618
	125		49.35	50.769	17.28						125		2.52907
	126		39.6	19.74	11.33						126		1.25294
	127		40.59	20.37	21.8						127		2.64405
	128		40.48	33.28	20.16						128		1.42379
	129		38.133	33.289	34.72						129		1.93894
	130		41.475	67.79	21.58						130		1.39206
	131		52.25	44.752	45.949						131		1.06178
	132		32.873	36.66	38.5						132		1.21069
	133		43.835	35.67	28.947						133		1.02049
	134		41.657	13.1126	16.6279						134		1.27842
	135		74	48.125	35.53						135		1.32209
	136		64.6	57.311	22.647						136		1.07737
	137		91.0344	42.105	70						137		1.53074
	138		49.88	27.5625	15						138		1.95759
	139		41	70.4268	33.3						139		1.49149
	140		53.164	5	66						140		2.52905
	141		28.2		75.71						141		1.32944
	142		45.1		26.3338						142		1.35275
	143		58.4		61.66						143		1.74025
	144		52.07		34.45						144		1.42379
	145		68.253		31						145		1.76624
	146		63.25								146		1.02006
	147		55								147		2.50571
	148		25.8823								148		1.45681
	149		53.103								149		2.64419
	150		22.13								150		2.64405
	151		36.449								151		1.49149
	152		46.9								152		2.16009
	153		57.62								153		2.15442
	154		25.235								154		3.13216
	155		36.6								155		1.81776
	156		42.528								156		1.60623
	157		43.237								157		1.21188
	158		46.1538								158		3.35586
	159		38.823								159		1.78979
	160		66.37								160		2.23724
	161		60.96								161		1.6486
	162		76.607								162		1.16007
	163		82.1764								163		1.30506
	164		65.185								164		1.87648
	165		85.477								165		5.73982
	166		59.661								166		1.6486
	167		52.748								167		2.42395
	168		72.875								168		1.18711
	169		32.5								169		1.56608
	170		38.19								170		1.74009
	171		68.57								171		1.04405
	172		71.78								172		2.16576
	173		75.058								173		1.61588
	174		87.014								174		2.76561
	175		76.61								175		1.7365
	176		46.863								176		1.40648
	177		76.3005								177		1.32209
	178		56.22								178		1.73205
	179		65.06								179		3.15538
	180		11.547								180		2.91814
	181		53.75								181		1.53075
	182		40.74								182		3.13216
	183		33.1506								183		3.87789
	184		32.427								184		1.64849
	185		67.222								185		2.84742
	186		32.0529								186		2.61011
	187		75.08								187		1.98866
	188		80.169								188		1.95758
	189		77.38								189		2.66567
	190		55.68								190		2.61011
	191		78.21								191		3.23161
	192		32.85								192		3.87789
	193		43.83								193		2.56036
	194		53.75								194		1.71083
	195		39.72								195		2.44062
	196		86.08								196		1.71083
	197		18.56								197		1.45421
	198		40.55								198		2.42367
	199		44.539								199		3.77598
	200		34.7								200		1.45421
	201		70.533								201		1.84244
	202		52.95								202		1.3096
	203		29.69								203		1.93894
	204		33.536								204		1.23696
	205		81.428								205		3.89624
	206		78.434								206		7.26581
	207		24.268								207		1.23009
	208		69.2134								208		1.53872
	209		59.342								209		1.24676
	210		56.652								210		3.40291
	211		14.765								211		1.71972
	212		31.1181								212		2.2369
	213		71.5								213		3.93347
	214		56.474								214		7.10065
	215		67.313								215		8.35015
	216		53.6922								216		2.24367
	217		44.868								217		6.69422
	218		82.3322								218		2.18999
	219		51.162								219		4.22551
	220		26.829								220		7.12373
	221		80.059								221		1.57211
	222		73.797								222		3.79653
	223		45.592								223		4.15487
	224		50.674								224		2.42367
	225		72.46								225		1.53074
	226		54.654								226		7.68461
	227		56.33								227		1.93894
	228		66.16								228		5.81684
	229		10.19								229		1.322
	230		81.57								230		1.68603
	231		59.68								231		1.91763
	232		87.45								232		1.4542
	233		41.3								233		1.4542
	234		60.62								234		3.3239
	235		12.64								235		2.98298
	236		85.73								236		2.82598
	237		13.69								237		2.55684
	238		73.01								238		1.09751
	239		41.42								239		1.85151
	240		55.07								240		1.16336
	241		84.59								241		3.40912
	242		14.64								242		2.61011
	243		22.73								243		1.76267
	244		52.2								244		3.87788
	245		36.34								245		1.76267
	246		32.55								246		1.45681
	247		9.77								247		1.26452
	248		77.17								248		2.76991
	249		34.76								249		1.322
	250		31.13								250		1.87639
	251		38.49								251		1.322
	252		66.282								252		1.21185
	253		50.6579								253		1.43183
	254		32.857								254		2.52905
	255		26.052								255		1.06174
	256		67.8571								256		2.15438
	257		68.852								257		1.39206
	258		47.826								258		3.64187
	259		50.9933								259		2.0058
	260		44								260		2.61011
	261		96.8								261		3.63551
	262		48.4848								262		1.49149
	263		58.666								263		1.93894
	264		44								264		1.30506
	265		60.5								265		1.07719
	266		84.6154								266		1.87639
	267		53.333								267		1.52324
	268		75.08								268		2.58143
	269		81.5833								269		1.13758
	270		46.9333								270		2.16507
	271		71.465								271		1.4342
	272		100								272		3.14422
	273		41.5584								273		2.5057
	274		20.625								274		1.97403
	275		30.958								275		2.31438
	276		68.3571								276		1.16748
	277		38.9873								277		1.11862
	278		94.088								278		1.49149
	279		58.928								279		1.46437
	280		56.486								280		2.60335
	281		61.7901								281		1.60622
	282		65.2903								282		1.41299
	283		51.195								283		2.20284
	284		83.5185								284		1.84243
	285		43.164								285		1.49149
	286		60.5291								286		1.95758
	287		73.333								287		1.44338
	288		85.0666								288		1.30506
	289		46.428								289		1.38496
	290		43.745								290		1.66195
	291		65.86								291		1.91763
	292		60.79								292		1.4237
	293		81.6912								293		1.41874
	294		83.155								294		1.03872
	295		45.52								295		1.81776
	296		56.31								296		2.23724
	297		43.718								297		1.29262
	298		52.442								298		1.57923
	299		44.23								299		1.91763
	300		76.29								300		1.3618
	301		92.2155								301		1.22826
	302		72.093								302		1.64849
	303		37.2581								303		1.95758
	304		80.27								304		1.38496
	305		90.78								305		1.11862
	306		62.2024								306		3.42167
	307		74.2168								307		2.06514
	308		73.8636								308		1.18711
	309		51.944								309		2.08809
	310		71.45								310		2.23462
	311		39.722								311		1.61578
	312		79.2								312		2.15438
	313		45.1								313		2.72359
	314		93.548								314		1.18194
	315		71.923								315		1.4542
	316		65.6354								316		1.11862
	317		63.279								317		2.84739
	318		72.727								318		2.66565
	319		29.2553								319		2.16507
	320		99.877								320		1.55752
	321		60.851								321		1.31579
	322		37.078								322		1.57211
	323		50.247								323		2.42367
	324		33.42								324		3.57958
	325		24.581								325		2.23724
	326		73.33								326		2.32673
	327		50.8403								327		1.91763
	328		45.833								328		1.52787
	329		43.698								329		1.38496
	330		63.25								330		1.25286
	331		41.43								331		1.38495
	332		71.2676								332		1.67676
	333		64.533								333		1.81776
	334		54.202								334		1.78979
	335		63.5211								335		2.23724
	336		51.25								336		2.02072
	337		49.1228								337		2.16674
	338		48.59								338		1.70456
	339		72.628								339		2.3201
	340		89.878								340		1.30506
	341		58.313								341		1.02049
	342		69.02								342		1.40375
	343		62.857								343		3.87788
	344		31.428								344		1.64848
	345		68.228								345		3.48015
	346		49.6341								346		1.54574
	347		63.55								347		1.49149
	348		85.9375								348		1.11862
	349		25.3846								349		2.00582
	350		59.4968								350		1.76457
	351		41.3535								351		2.16005
	352		50.247								352		1.16005
	353		75.385								353		1.60623
	354		63.9535								354		1.97403
	355		44.253								355		1.78979
	356		69.069								356		1.33282
	357		60.1093								357		2.32673
	358		70.45								358		1.31602
	359		68.13								359		1.89826
	360		43.87								360		1.26452
	361		51.519								361		1.81776
	362		70.942								362		2.68468
	363		33.647								363		3.68484
	364		51.3816								364		1.93894
	365		47.531								365		1.76267
	366		75.079								366		1.69305
	367		36.236								367		1.87639
	368		40.5263								368		2.70549
	369		56.2791								369		1.49149
	370		65.1316								370		3.23156
	371		38.987								371		1.38496
	372		53.71								372		1.322
	373		41.772								373		2.16009
	374		60.176								374		1.56606
	375		76.805								375		1.62708
	376		70.8046								376		1.61578
	377		77.62								377		1.4568
	378		38.68								378		1.39206
	379		58.353								379		2.40933
	380		66.9277								380		2.47525
	381		52.885								381		1.41874
	382		41.8								382		1.34234
	383		43.585								383		2.40933
	384		37.931								384		2.76991
	385		50.82								385		2.44062
	386		83.15								386		1.57211
	387		58.767								387		1.71083
	388		59.231								388		2.23724
	389		100								389		2.02072
	390		99.27								390		2.16674
	391		68.52								391		1.70456
	392		80.8434								392		2.3201
	393		48.678								393		1.30506
	394		46.6102								394		1.02049
	395		93.232								395		1.40375
	396		58.9286								396		3.87788
	397		51.333								397		1.64848
	398		68.253								398		3.48015
	399		35.2941								399		1.54574
	400		39.4565								400		1.49149
	401		62.2069								401		1.11862
	402		43.488								402		2.00582
	403		44.939								403		1.76457
	404		70.9677								404		2.16005
	405		53.451								405		1.16005
	406		71.9753								406		1.60623
	407		45.97								407		1.97403
	408		98.676								408		1.78979
	409		56.236								409		1.33282
	410		36.886								410		2.32673
	411		41.25								411		1.31602
	412		37.08								412		1.89826
	413		93.5								413		1.26452
	414		64.4531								414		1.81776
	415		88.5714								415		2.68468
	416		80.666								416		3.68484
	417		64.166								417		1.93894
	418		85.8								418		1.76267
	419		72								419		1.69305
	420		73.333								420		1.87639
	421		85.12								421		2.70549
	422		55.671								422		1.49149
	423		63.916								423		3.23156
	424		70.7143								424		1.38496
	425		26.277								425		1.322
	426		62.29								426		2.16009
	427		28.52								427		1.56606
	428		59.46								428		1.62708
	429		61.6								429		1.61578
	430		41.85								430		1.4568
	431		93.9								431		1.39206
	432		61.781								432		2.40933
	433		58.666								433		2.47525
	434		44.305								434		1.41874
	435		70								435		1.34234
	436		76.805								436		2.40933
	437		70.8046								437		2.76991
	438		77.62								438		2.44062
	439		38.68								439		1.57211
	440		58.353								440		1.71083
	441		66.9277
	442		52.885								Average		2.041	2.3134	2.31044	2.30888	2.30131	2.40983
	443		41.8								STDEV		1.00384	0.824833	0.772906	0.791955	0.782403	1.12317
	444		43.585								SEM		0.0479108	0.0775938	0.07768	0.130197	0.184414	0.280793
	445		37.931								Cell number		440	114	100	38	19	17
	446		50.82
	447		83.15
	448		58.767
	449		59.231
	450		100
	451		99.27
	452		68.52
	453		80.8434
	454		48.678
	455		46.6102
	456		93.232
	457		58.9286
	458		51.333
	459		68.253
	460		35.2941
	461		39.4565
	462		62.2069
	463		43.488
	464		44.939
	465		70.9677
	466		53.451
	467		71.9753
	468		45.97
	469		98.676
	470		56.236
	471		36.886
	472		41.25
	473		37.08
	474		93.5
	475		64.4531
	476		88.5714
	477		80.666
	478		64.166
	479		85.8
	480		72
	481		73.333
	482		85.12
	483		55.671
	484		63.916
	485		70.7143
	486		26.277
	487		62.29
	488		28.52
	489		59.46
	490		61.6
	491		41.85
	492		93.9
	493		61.781
	494		58.666
	495		44.305
	496		70
	Average		57.182	43.5537	36.1014	55.567	40.3359	24.6073
	STDEV		18.938	18.1399	19.3249	15.9392	14.4667	11.1546
	SEM		0.8512	1.53861	1.61041	2.55232	2.89333	2.07136
	Cell number		496	140	145	40	26	30

## Sheet: Fig. 2 a-d
	Fig. 2 Effect of cholesterol depletion or enhancement on the cholesterol content of AML12 cells.
	FIGURE 2a Cholesterol levels							FIGURE 2b Cholesterol levels
		FREE			TOTAL				FREE			TOTAL
	Experiment number	Control	CD by Statins		Control	CD by Statins		Experiment number	Control	CE-MβCD-chol.		Control	CE-MβCD-chol.
	1	100	82.1		100	79.2926		1	100	181.771		100	178.065
	2	100	34.0358		100	43.2105		2	100	201.494		100	190.453
	3	100	32.3116		100	39.651		3	100	120.865		100	121.61
	4	100	80.4108		100	74.1081		4	100	163.021		100	168.517
								5	100	140.209		100	192.853
	Average	100	57.2146		100	59.0656		6	100	174.912		100	125.921
	STDEV	0	27.7775		0	20.5241
	SEM	0	16.0373		0	11.8496		Average	100	163.712		100	162.903
	Experiment number	4	4		4	4		STDEV	0	29.2156		0	31.5917
								SEM	0	13.0656		0	14.1282
								Experiment number	6	6		6	6
	FIGURE 2c Cholesterol levels							FIGURE 2d Cholesterol levels
				FREE							FREE
	Experiment number	Control	Control+MβCD		CD	CD+MβCD		Experiment number	Control	Control+MβCD		CE	CE+MβCD
	1	100	54.6025		85.1464	58.5774		1	100	54.8977		151.612	45.0178
	2	100	54.8072		58.6111	58.3171		2	100	41.6485		198.321	60.9117
	3	100	46.7562		90.4937	67.5897		3	100	62.8998		193.398	53.2675
	4	100	45.7336		81.6889	65.0074
								Average	100	53.1487		181.11	53.0657
	Average	100	50.4749		78.985	62.3729		STDEV	0	10.7331		25.6641	7.94887
	STDEV	0	4.90287		14.0573	4.65514		SEM	0	7.58944		18.1473	5.6207
	SEM	0	2.83067		8.11597	2.68765		Experiment number	3	3		3	3
	Experiment number	4	4		4	4

## Sheet: Figure 3 a, b
					Fig. 3 Cholesterol depletion disrupts TβRI/TβRII preformed but not ligand-mediated complexes.
	FIGURE 3a CHOLESTEROL DEPLETION- Mobile fraction (Rf)									FIGURE 3b CHOLESTEROL DEPLETION- D-values (D)
			without TGF-β			with TGF-β						without TGF-β			with TGF-β
			Alone	Coexpress	Patch	Alone	Coexpress	Patch				Alone	Coexpress	Patch	Alone	Coexpress	Patch
	Cell number		Fab myc-TβRI alone	Fab myc-TβRI -Fab HA-TβRII	Fab myc-TβRI -IgG HA-TβRII	Fab myc-TβRI alone	Fab myc-TβRI -Fab HA-TβRII	Fab myc-TβRI -IgG HA-TβRII		Cell number		Fab myc-TβRI alone	Fab myc-TβRI -Fab HA-TβRII	Fab myc-TβRI -IgG HA-TβRII	Fab myc-TβRI alone	Fab myc-TβRI -Fab HA-TβRII	Fab myc-TβRI -IgG HA-TβRII
	1		94.68	34.064	33.846	78.5	22.24	19.27		1		2.00592	1.93889	3.15845	2.84742	2.76952	2.31438
	2		53.1	48.96	74.493	31.955	32.7	29.57		2		1.26453	2.84786	4.13028	1.16315	4.13028	3.81699
	3		69.069	31.24	24.75	45.54	37.76	18.96		3		1.45421	1.81774	1.74008	1.53075	4.13028	4.17718
	4		74.8	34.5	57.357	66.733	44.56	40.1		4		1.23762	1.95759	1.00289	1.98866	1.76269	3.15845
	5		89.86	38.1	45.692	49.253	51.76	31.7		5		1.00289	2.98298	2.06514	2.15439	4.15505	2.15439
	6		80.96	30.55	56.55	36.433	21.99	21.88		6		1.11862	2.98298	1.45421	2.14775	2.32674	2.03385
	7		58.618	40.76	37.4725	42.307	39.1	36.2		7		1.66295	2.64419	1.03872	1.16315	2.16011	1.20472
	8		62.857	40.857	34.375	49.726	38.78	14.28		8		1.45421	1.1653	3.23161	2.32674	2.61011	1.97403
	9		48.22	52.9	42.31	60.79	38.67	34.73		9		1.03876	2.82598	3.35586	1.49149	1.16725	1.29071
	10		62.76	33.15	48.6	83.354	33.35	27.5		10		1.35275	3.83526	2.76991	3.91518	1.87634	2.68468
	11		38.78	51.48	61.111	58.82	50.54	47.14		11		2.64405	2.15439	2.42367	1.74009	2.37421	3.63551
	12		40.38	37.23	29	16.272	48.888	45.638		12		1.34234	3.87789	1.53075	1.45421	2.32673	4.15493
	13		59.044	43.51	51.84	53.658	44.3976	34.606		13		2.07744	3.87789	3.57958	2.08809	2.33451	2.44062
	14		46.38	35.138	29.1836	57.933	78.9411	14.78		14		2.76952	1.4237	2.23724	5.288	3.35586	2.52905
	15		33.611	25.4375	41.724	92.789	86.4286	32.047		15		1.03872	1.66196	3.87789	1.45681	2.98298	1.93894
	16		39.1875	27.5	66.598	52.241	44	30.8		16		1.23762	1.84243	1.89828	1.89826	2.02618	3.63551
	17		71.2368	66.64	27.5	76.454	34.4578	13.0952		17		2.52907	5.81804	2.72345	1.29263	1.32201	3.23156
	18		56.41	30.25	65.1315	30.0666	43.421	16.052		18		2.07744	1.81776	1.66195	2.90845	1.49149	1.49107
	19		31.73	72.02	31.11	51.764	27.673	20.0675		19		2.90845	2.32674	1.30506	4.47447	1.71083	1.78979
	20		18.11	28.154	52.38	58.395	37.7863	40.261		20		1.14063	1.91763	1.78979	2.15439	2.64401	2.76991
	21		50.77	38.9	40.874	58.125	20.0588	16.3829		21		1.25286	2.64419	3.51566	1.71068	3.79995	3.63551
	22		56.46	32.43	32.025	38.43	44	22.7333		22		1.81776	1.29262	3.23161	4.90309	1.93894	3.28128
	23		100	31.84	30.555	45.9	42.6866	11.58		23		2.76993	2.76993	1.81776	2.14961	3.06148	1.69304
	24		20.95	24.268	37.52	24.6	86.1666	21.7857		24		1.22031	1.49149	3.83526	2.411	1.4237	1.32827
	25		10.769	73.33	70.666	39.867	27.3203	27.5		25		3.35586	2.68468	1.21184	2.32674	1.40376	1.22031
	26		42.74	34.657	61.25	75.428	32.436	24		26		3.87819	2.9084	1.49149	2.09741	2.52905	2.23724
	27		16.296	51.56	48.22	8.18	21.5217	22.985		27		2.52928	1.87634	1.69721	2.04547	2.6542	3.15845
	28		55.714	67.69	25.1	67.22	54.6099	23.9743		28		1.16007	2.23724	4.88124	1.66195	3.25416	3.0762
	29		32.86	48.53	46.153	17.78	27.5	27.28		29		1.89828	1.73205	1.69305	1.4237	3.72873	3.57958
	30		25.95	64.625	28.518	59.57	42.17	23.1972		30		4.995	1.66196	3.48017	1.61578	1.52787	3.83526
	31		22.74	56.341	29.011	34.66	20.428	22.985		31		2.98298	1.81776	3.42167	1.4542	2.45375	3.87788
	32		58.43	85.891	40.12	8.26	7.45	15.888		32		2.23724	2.08809	1.81776	1.4237	3.19605	2.82598
	33		48.88	31.118	36.66	31.616	60	28.0612		33		2.90845	1.0029	1.67793	1.25093	0.969471	2.7344
	34		32.87	62.289	62	63.2044	51.6778	22.8415		34		1.32201	3.87789	1.41299	1.34234	2.23724	3.19605
	35		32.738	33.478	59.181	48.6188	22.8049	20.17		35		6.71171	3.35586	1.00292	2.72359	4.19482	1.64848
	36		49.81	31.5652	72.4	93.5	34.8447	33.56		36		1.87641	2.68468	3.51573	1.33282	3.68484	1.60622
	37		37.32	24.655	68.49	37.0786	60.7291	24.0625		37		1.25286	1.45118	2.90845	2.52905	2.68468	1.29262
	38		69.142	39.4656	33.56	54.166	26.225	27.7165		38		1.61588	1.71083	2.23724	2.31438		0.994328
	39		43.83	26.756	37.07	83.333	44.481	19.3662		39		8.3101	1.53411	1.81776	1.51085		1.322
	40		68.026	57.462	29.117	63.0666	25.8162	19.2982		40		4.79408	5.28802	1.67793	1.59365		2.96364
	41		37.298	27.6923	66.32	100	58.928	20.6767		41		5.50705	3.28122	1.95759	1.24869		1.20466
	42		45.27	44.222	51.07	68.0952	34.047	30.4065		42		3.76834	1.93894	2.15439	1.57923		1.72095
	43		30.34	44.814	27.816	93.562	27.2165	40.244		43		1.78979	7.37905	1.64848	5.22023		3.63551
	44		40.432	37.183	35.43	97.1666	32.738	36.33		44		1.87634	1.89302	1.56606	1.61578		1.18194
	45		40.1215	32.1951	52.884	59.125	47.143	29.4643		45		1.4237	2.64405	1.76331	1.30506		2.98298
	46		41.1	40.441	53.89	81.5287	41.4286	34.2016		46		1.49149	4.47447	3.63592	2.42367		3.35586
	47		41.53	46.81	51.01	42	56.4864	38.72		47		3.94807	3.23161	0.978846	1.76267		2.63204
	48		37.561	60.133	46.1	70.666	28.471	23.466		48		1.66196	0.946879	1.93894	2.33451		1.03872
	49		37.888	27.5	33.98	35.2564	11.1236	27.5		49		2.04548	4.81873	1.11862	2.644
	50		33.297	53.428	55	79.231	28.0255	38.9583		50		1.64849	4.47447	1.59803	1.61578
	51		56.2	25.88	80.142	65.443	46.9663	23.6923		51		1.78979	3.83526	2.14775	2.61011
	52		95	31.293	37.01	43.043		42.1277		52		1.78979	2.32674	1.89828	1.33282
	53		40.741	24.628	32.241	34.375		33.478		53		2.42367	0.963715	2.36388	2.70549
	54		55	53.01	41.438	93.2911		39.827		54		1.61579	1.38496	1.39207	1.36866
	55		30.555	36.164	50.4918	69.8413		21.522		55		1.25294	1.78979	2.198	1.71845
	56		58.928	56.896	25.731	39.166		28.6		56		1.099	1.60623	2.50572	1.61578
	57		22.24	34.94	35.411	18.1176		46.588		57		1.57223	0.994328	2.90845	1.71083
	58		58.707	58.92	43.31	44.253		34.375		58		1.45421	1.53411	4.47447	1.93894
	59		25.33	62.85	83.04	38.0247		32.1951		59		2.84742	1.78979	1.00289	1.29262
	60		34.335	69.841	49.81	44.26		29.5122		60		1.16315	2.16011	2.68468	1.53074
	61		48.588	57.62	30.394	61.875		16.25		61		1.16006	1.37676	1.57211	2.9084
	62		55.647	35.63	41.831	81.274		18.51		62		3.91518	2.52928	3.57958	1.76267
	63		35.357	81.481	44.44	64.166		28.81		63		2.40934	1.24869	1.67793	1.98866
	64		66.282	39.28	61.754	53.76		21.064		64		1.49149	1.26453	2.32674	1.40164
	65		25.4142	88.28	65.25	45.13		7.39		65		1.35275	0.855417	1.29263	1.87639
	66		66.402	72.84	30.618	31.625		37.5		66		2.64405	1.57923	2.9084	1.78979
	67		87.17	93.82	37.9	42.1557		17.267		67		3.15845	0.908875	1.22031	2.78401
	68		15.3488	63.46	70.76	29.941		15.4		68		1.45421	1.93909	2.07744	2.39704
	69		46.53	85.55	41.904	61.266		23.8913		69		2.07744	3.0615	1.49149	5.16286
	70		29.156	29.11	34	100		17.9348		70		1.11862	2.32674	1.29263	1.322
	71		17.5	37.162	67.368	82.581		19.186		71		1.25286	1.93894	2.15438	3.75277
	72		11.138	57.7848	33.23	52.8		18.554		72		1.61578	1.91763	2.07744	1.76267
	73		78.2	63.521	39.659	30.7453		35.67		73		1.62708	3.2314	1.91763
	74		38.024	85.161	66.892	29.333				74		2.00582	1.08005	1.3096
	75		27.5	52.8	64.918	32.8736				75		3.05078	1.07719	4.19482
	76		20.811	62.5	66.323	22.5641				76		1.71084	3.57958	1.14055
	77		24.264	65.06	71.023	12.35				77		1.35275	3.87789	2.32011
	78		53.589	65.3125	24.44	66.66				78		3.53248	2.16507	2.32674
	79		78.455	82.05	37.714	60.964				79		2.15439	2.48582	1.89302
	80		37.1428	56.31	45.128	74.54				80		1.45421	1.76624	2.42367
	81		57.716	41.724	100	40.7143				81		0.938199	5.69478	3.42167
	82		46.951	38.096	69.66	74.412				82		3.35586	2.3201	1.85151
	83		35.721	44.8148	79.158	72.4051				83		1.69305	1.89826	1.03257
	84		35.64	47.1428	62.1428	36.2025				84		1.04405	1.56086	4.13028
	85		58.4375	70.666	62.4516	41.084				85		1.07719	2.52769	3.87789
	86		52	69.055	49.285	60.3922				86		1.78979	0.773367	4.47447
	87		56.24	32.421	72.782	85.853				87		1.61578	1.4237	5.81804
	88		77.297	69.2353	40.135	48.2022				88		3.87789	1.39827	2.7236
	89		36.393	87.356	95.0847	57.5581				89		1.81776	5.81681	1.91472
	90		75.34	65.5056	42.0588	59.583				90		1.76269	1.78979	1.07387
	91		33.21	55	58.33	48.125				91		1.3618	0.949129	1.78979
	92		47.3417	60.964	73.33	48.7143				92		1.98866	0.9859	1.14056
	93		50.57	48.125	78.833	50				93		2.15439	1.25286	1.76269
	94		32.666	52.5	44.575	82.113				94		2.07744	1.14056	1.66195
	95		36.66	85.25	39.367					95		1.49149	1.16336	1.53411
	96		72.455	62.1428	32.053					96		1.35275	1.62708	2.32674
	97		66.916	56.5277	47.786					97		1.05764	4.30872	3.35586
	98		51.3333	36.4767	46.17					98		1.27842	3.35586	1.53074
	99		62.07	83.264	35.31					99		2.07744	1.78979	1.93894
	100		98.8	81.25	67.57					100		3.0615	1.34234	1.57923
	101		60.8666	68.9241	34.9206					101		1.45118	2.40934	1.38496
	102		63.411	98.453	49.077					102		1.16336	1.0576	1.4542
	103		54.035	70.241	42.881					103		1.16725	1.03872	2.61011
	104		60	68.571	94.902					104		1.30506	1.4568	1.67793
	105		43.3125	55.671	44.8148					105		1.38502	1.87639	1.38496
	106		48.1699	43.488	38.4127					106		1.67793	2.644	1.11862
	107		27.5	68.933	35.676					107		1.57211	1.4542	1.91763
	108		69.548	53.4058	75					108		1.27842	1.95758	1.27842
	109		82.5	62.65	68.571					109		4.88124	1.0576	1.27842
	110		72.422	49.176	92.4637					110		2.42367	1.64849	2.44062
	111		37.385	59.5833	33.95					111		6.71171	1.26636	1.34234
	112		84.33	46.3855	81.338					112		1.66196	1.36974	2.76991
	113		58.873	49.7175	51.519					113		1.76267	1.04404	1.3672
	114		66	51.25	82.0895					114		1.3618	1.59365	2.76991
	115		60.5	48.26	36.1842					115		1.20466	1.67793	1.98866
	116		86.043	98.244	78.138					116		1.18711	0.80789	2.76991
	117		33.13	93.9583	100					117		2.32673	2.5057	2.23724
	118		70.597	85.633	61.68					118		1.49149	2.76991	1.38496
	119		60.5	53.226	61.1875					119		1.62708	0.894895	1.49149
	120		80.0063	31.625	71.351					120		1.56607	3.63551	2.23724
	121		75.428	90.5063	33.125					121		2.42367	2.07743	1.49149
	122		47.1428	52.676	46.9512					122		3.35586	0.73553	2.55684
	123		72	51.633	36.666					123		3.42166	1.38496	1.61578
	124		56.66	60.923	42.428					124		1.14056	1.322	1.57211
	125		26.48	89.0077	69.1428					125		1.35275	2.9084	1.02693
	126		32.721	54.626	47.5					126		3.13213	1.57211	1.25093
	127		35.256	90.5882	50.126					127		2.4566	1.53075	2.3201
	128		55.714	83.6	34.9412					128		1.01036	1.38496	1.05282
	129		27.07	100	62.7517					129		2.23724		1.69721
	130		83.243	70.0685	76.441					130		1.23762		1.22826
	131		45.407		90.2564					131		1.26452		2.02073
	132		66.76		83.95					132		2.0058		1.3618
	133		50.247		61.11					133		3.63551		1.4542
	134		44		32.2					134		1.25285		3.23156
	135		31.25		53.5714					135		1.21183		1.53074
	136		77.41		72.2388					136		1.45681		1.18711
	137		58.235		39.5062					137		1.5181		1.00289
	138		56.594		54.266					138		1.4542		2.23724
	139		45.714		32.154					139		1.36179		1.37676
	140		59.668		75.166					140		1.41874		1.16725
	141		62.47		79.8387					141		1.52787		1.33282
	142		37.078		70.597					142		1.27447		1.322
	143		45.466		43.488					143		1.78979		1.36866
	144		73.603		56.4865					144		1.18194		1.36866
	145		84.333		57.895					145		2.48582		1.78979
	146		76.266		92.1621					146		1.3618		1.21183
	147		70.277		68.5714					147		1.15719		1.09751
	148		65.4762		97.4046					148		1.25285		1.23762
	149		80.4878		89.13					149		1.81398		1.68603
	150		68.0952		84.9655					150		1.13758
	151		68.75		72.3288					151		1.16336
	152		60.5		59.231					152		1.92746
	153		78.375							153		0.972712
	154		87.353							154		1.97185
	155		84.857							155		3.05078
	156		50.77							156		1.93894
	157		50.247							157		1.69304
	158		99.647							158		1.59803
	159		20.1142							159		1.59803
	160		36.2353							160		1.84243
	161		20							161		1.05282
	162		47.8823							162		1.31602
	163		57.0886							163		1.05282
	164		35.78							164		1.4237
	165		79.17							165		2.15438
	166		40.5263							166		0.901828
	167		50.625							167		1.25093
	168		21.0638							168		1.33282
	169		94.788							169		1.41874
	170		41.404							170		2.84739
	171		69.8824							171		1.29262
	172		60.1163							172		0.894895
	173		36.666							173		0.843018
	174		90.0625							174		1.40164
	175		85.12							175		2.02072
	176		54.382							176		1.87634
	177		36.666							177		4.47447
	178		66.3236							178		4.84735
	179		94.505							179		1.38496
	180		95.897							180		1.45681
	181		56.25							181		2.16009
	182		91.2353							182		1.89826
	183		60.5618							183		1.11862
	184		31.0588							184		1.26452
	185		48.2653							185		1.95758
	186		89.8857							186		1.53075
	187		50.5747							187		1.93894
	188		97.058							188		1.66195
	189		46.385							189		1.37676
	190		77.5641							190		1.87634
	191		66.892							191		1.322
	192		65.7143							192		1.0029
	193		37.931							193		3.42167
	194		44.44							194		1.45681
	195		41.9653							195		1.4542
	196		68.3544							196		4.8471
	197		19.988							197		1.41874
	198		41.066							198		2.08809
	199		78							199		3.87788
	200		51.765							200		1.61578
	201		57.2							201		3.2314
	202		36.41							202		1.11862
	203		58.767							203		2.644
	204		84.211							204		4.13028
	205		50.97							205		2.76991
	206		50.6024							206		1.36866
	207		63.462							207		1.61578
	208		45.5622							208		1.71083
	209		49.726							209		2.6101
	210		81.796							210		1.71083
	211		31.043							211		5.28787
	212		61.11							212		1.81776
	213		60.133							213		1.18711
	214		97.428							214		4.15489
	215		51.91							215		1.322
	216		28.666							216		1.27842
	217		89.375							217		1.62708
	218		58.481							218		2.31438
	219		52.4836							219		1.41874
	220		36.782							220		0.994328
	221		30.482							221		2.76991
	222		96.045							222		1.07719
	223		37.7143							223		2.23724
	224		69.9422							224		1.63854
	225		57.62							225		1.89826
	226		73.0822
	227		32.177							Average		2.00262	2.20083	2.07447	2.13594	2.55135	2.49345
	228		64.286							STDEV		1.11628	1.19504	0.928642	0.977955	0.915075	0.964677
	229		57.23							SEM		0.0745848	0.106043	0.0763339	0.116062	0.152512	0.140713
	230		97.77							Cell number		225	128	149	72	37	48
	231		54.203
	232		60.893
	233		63.25
	234		56.988
	235		47.143
	236		83.871
	237		37.595
	238		45.2055
	239		59.873
	240		38.077
	241		95.574
	242		46.588
	243		52.5373
	244		68.67
	245		49.577
	246		73.33
	247		74.72
	248		80.76
	249		42.098
	250		56.051
	251		36.442
	Average		54.6199	54.2416	53.4475	54.2978	39.6656	26.7583
	STDEV		20.4583	19.763	19.0152	21.7498	16.5637	9.03285
	SEM		1.2939	1.74004	1.54744	2.25535	2.34247	1.06453
	Cell number		251	130	152	94	51	73

## Sheet: Figure 4 a, b
						Fig. 4 Cholesterol enrichment enhances TbRI/TbRII preformed complexes.
	FIGURE 4a CHOLESTEROL ENRICHMENT- Mobile fraction (Rf)									FIGURE 4b CHOLESTEROL ENRICHMENT- D-values (D)
			without TGF-β			with TGF-β						without TGF-β			with TGF-β
			Alone	Coexpress	Patch	Alone	Coexpress	Patch				Alone	Coexpress	Patch	Alone	Coexpress	Patch
	Cell number		Fab myc-TβRI alone	Fab myc-TβRI -Fab HA-TβRII	Fab myc-TβRI -IgG HA-TβRII	Fab myc-TβRI alone	Fab myc-TβRI -Fab HA-TβRII	Fab myc-TβRI -IgG HA-TβRII		Cell number		Fab myc-TβRI alone	Fab myc-TβRI -Fab HA-TβRII	Fab myc-TβRI -IgG HA-TβRII	Fab myc-TβRI alone	Fab myc-TβRI -Fab HA-TβRII	Fab myc-TβRI -IgG HA-TβRII
	1		60.9638	37.0652	30.137	64.3537	36.433	42.857		1		1.26452	2.84739	3.0615	2.39731	1.14055	3.42167
	2		62.432	29.0805	31.731	55	55.33	38.648		2		3.06821	2.61011	0.870037	1.38496	2.61011	2.32673
	3		90.7017	37.108	33.393	45.833	78.5714	34.7023		3		1.85151	1.35275	2.50572	3.23316	1.14055	2.55684
	4		56.833	50.7692	37.6712	58.278	35.357	23.3112		4		1.16336	2.16009	3.62795	1.14054	1.52787	3.87788
	5		91.1842	31.61	23.822	65.67	42.45	12.055		5		1.45421	4.17617	2.5057	3.27948	2.00385	3.23156
	6		58.055	44.2683	30.52	88.6111	25.36	19.298		6		5.288	1.57211	1.64848	1.29958	4.18034	2.23724
	7		22.5641	48.589	24.44	79.484	53.6905	27.866		7		2.14775	1.57223	1.09752	1.73205	2.91814	1.83667
	8		39.403	62.7564	20	63.871	22.3188	17.54		8		6.46314	2.40933	3.35586	1.98921	2.61011	2.76991
	9		57.357	60.3922	21.064	53.012	59.853	13.414		9		1.099	4.13028	2.40933	1.26452	2.39704	2.26889
	10		43.258	38.823	26.66	75	52.9114	14.71		10		1.53074	1.74007	1.87634	2.49031	2.0058	3.0615
	11		48.22	41.412	24.3	71.218	24.6053	63.768		11		1.4542	1.32198	3.52534	1.66195	1.16336	1.61779
	12		35.1205	45.071	5.94	89.275	29.4186	16.9231		12		1.78979	1.87634	3.57958	2.61868	1.81776	1.52539
	13		36.0656	28.22	34.674	38.571	44.74	26.757		13		1.52787	4.66902	2.82598	1.49149	3.63551	2.98777
	14		50.4166	45.2	37.5	100	71.5	32.135		14		6.26419	2.9084	2.16507	1.322	3.87788	2.11183
	15		35	19.927	25.253	67.5714	43.2143	24.51		15		1.27842	7.75575	2.9084	1.38496	2.45657	2.37421
	16		51.163	25.76	19.47	87.721	42.0987	15.3		16		1.81776	2.84742	2.98298	4.30872	2.28484	3.23156
	17		46.54	34.535	26.0897	82.5	37.8125	10.86		17		1.32198	2.15438	3.63551	1.18711	1.41874	1.4237
	18		84.321	50.8955	14.81	81.898	45.248	24.11		18		1.95758	1.71083	2.98298	3.63551	1.62708	3.48015
	19		66	68.75	35.9748	65.6716	34.78	13.858		19		1.84661	1.4568	2.76991	2.23724	2.644	3.05597
	20		48.9634	28.139	25.11	71.0416	65.3125	30.633		20		1.71083	3.53248	2.9084	1.16725	2.82598	2.00592
	21		51.686	29.84	36.0345	28.6301	60.46	21.5		21		1.21183	1.62708	1.22826	3.87788	2.90845	3.57958
	22		36.414	60.6896	26.4	71.3281	48.125	36.2025		22		1.4568	2.16009	2.16507	1.64849	3.23156	3.21148
	23		58.5714	47.47	19.7015	63.088	66.26	30		23		3.76798	1.41874	1.27842	2.33451	3.42167	2.42367
	24		84.0764	21.4634	28.45	41.5232	29.1566	0		24		2.3201	1.32198	1.54195	1.57223	1.67793	1.93927
	25		80.7116	29.1566	38.4127	44	34.19	17.875		25		1.4542	2.23724	1.86436	1.53074	2.23724	2.68468
	26		60.2381	17.838	37.447	52.5373	27.077	20.93		26		1.23762	1.78979	3.0762	1.4542	1.23754	3.42167
	27		62.47	42.6056	25.384	57.1647	78.784	29.86		27		2.07743	1.36813	2.9084	1.76267	2.644	3.35586
	28		49.359	69.72	35.316	32.4359	29.86	44		28		1.49149	1.57223	3.13213	5.53986	2.42367	2.0058
	29		38.5	25.0633	39.9363	58.8823	49.677	26.66		29		2.5057	1.29262	1.81398	1.30716	2.14775	2.16009
	30		67.54	56.17	24.9218	50.1183	38.1046	50.0813		30		1.18711	2.09741	2.644		1.76267	2.644
	31		28.343	45.9589	26.0135	76.2666	67.0922	9.18		31		2.84739	2.76993	2.08809		2.42367	2.9084
	32		50.5747	30.395	30.602	49.0446	66.301	22.373		32		2.32673	2.40933	3.63551		2.76991	3.57958
	33		57.037	31.226	35.032	63.9375	46.99	21.666		33		1.76267	1.66195	2.7236		1.71083	0.93489
	34		46.4881	43.836	45	43.357	64.533	35.1388		34		1.95758	3.68484	2.03385		1.81776	2.68468
	35		56.3414	26.1326	29.333	35.75	24.31	12.38		35		1.87617	4.02899	2.16009		4.13028	1.04609
	36		58.3951	57.26	16.96		24.6	33.207		36		1.35281	1.49149	2.79655		3.23156	1.0029
	37		66.5	25.16	21.6		40.2069	21.859		37		1.52787	1.95758	2.644		3.42167	3.91518
	38		84.0764	46.933	14.7093		33.1325	25.087		38		2.28484	3.0615	2.7236		2.42367	1.57211
	39		52.3171	29.045	24.44		55	54.2466		39		4.17617	1.61578	2.03385		2.23724	3.23156
	40		49.634	39.6	22.138		30	18		40		3.83526	2.06514	2.16009		1.14056	3.0615
	41		71.25	27.2	24.08		29.73	33.56		41		1.69304	2.76991	2.79655		1.22829	1.98866
	42		46.54	50.63	12.59		48.888	19.186		42		1.89826	1.36896	2.644		1.45421	2.6101
	43		60.823	50	25.33		49.634	42.77		43		1.56606	2.23724			2.15438	2.0058
	44		29.375	30.22	5.94		37.125	81.818		44		1.322	1.76267			2.6101	2.42367
	45		70.231	43.718	31.011		48.22	20.3077		45		2.11521	1.93894			2.52905
	46		44.6875	30.555	25.73		60.537	23.806		46		1.36974	1.53074			1.35275
	47		45.375	58.353	0		31.06	37.358		47		1.84243	7.27102			1.74004
	48		64.3902	73.61	46.3158		60	26.09		48		1.18711	2.50307			1.64848
	49		65.115	38.462	26.4557		34.878	18.033		49		2.08809	1.4542			1.69305
	50		69.4375	28.571	23.4042		28.46	8.95		50		1.60622	2.32673			1.93894
	51		63.314	52.54	30.4118		27.5	16.296		51		1.42366	1.87639			0.953576
	52		58.2353	29.241	15.414		29.5122	18.487		52		2.15438	2.16009			2.78412
	53		48.7342	59.231	30.555		22.5	40.1923		53		1.59803	1.89826			3.14423
	54		51.944	36.2195	31.777		39.699	26.83		54		3.2314	2.84739			2.31438
	55		54.382	56	36.184		22.5	24.527		55		1.41874	1.71083			2.33451
	56		60.3012	64.106	28.263		67.544	49.5		56		1.39206	3.0615			2.82598
	57		95.897	44.524	49.11		48.654	29.177		57		2.9084	3.14423			2.16507
	58		56.9412	53.975	24.44		48.6046	23.22		58		5.05771				3.68484
	59		47.66	37.372	21.854		69.62	26.1017		59		1.26452				1.45118
	60		61.6	31.2162	20.1527		60.689	13.4532		60		2.42367
	61		54.3374	38.314	20.9524			29.1666		61		5.69478
	62		56.988	35.5688	40.604			11.265		62		1.71083
	63		61.346	63.787	16.91			17.764		63		1.322
	64		98.8235	21.8675	14.92			28.947		64		1.26452
	65		41.7722	39	30.345			30.137		65		1.93894
	66		49.56	38.9116	39.1954			23.24		66		3.63551
	67		58.7577	30.11	25.4737					67		2.11521
	68		75.122	86.5442	26.4					68		3.48015
	69		43.3743		12.72					69		2.14775
	70		67.5316							70		2.23724
	71		84.14							71		4.84742
	72		63.462							72		1.69304
	73		57.6552							73		1.29438
	74		52.578
	75		69.26							Average		2.21781	2.42628	2.50798	2.14668	2.2931	2.54078
	76		52.9114							STDEV		1.2409	1.27234	0.7163	1.09694	0.798725	0.776567
	77		82.5							SEM		0.130803	0.155441	0.0868642	0.188123	0.103115	0.0963213
	78		40.2614							Cell number		91	68	69	35	61	66
	79		82.432
	80		64.0411
	81		76.711
	82		57.1154
	83		67.562
	84		36.0234
	85		71.0526
	86		53.254
	87		51.163
	88		68.588
	89		41.1564
	90		78.3978
	91		56.79
	Average		58.2938	41.9674	26.7091	62.0755	44.6703	26.571
	STDEV		15.4667	14.5408	9.40473	17.599	15.646	13.5567
	SEM		1.63034	1.77644	1.14049	3.01821	2.01989	1.6815
	Cell number		91	68	69	35	61	66

## Sheet: Figure 5 b
	Fig. 5 Cholesterol depletion reduces basal pSmad2/3, while cholesterol enrichment enhances
	TGF-β1-mediated pSmad2/3 formation at long stimulation times.
			FIGURE 5b TGF-β1 induced SMAD phosphorylation (pSMAD2/3) / (tSMAD2/3)
			without TGF-β				with TGF-β				with TGF-β				with TGF-β
	Experiment number		Control	CD	CE		Control+5min	CD+5min	CE+5min		Control+20min	CD+20min	CE+20min		Control+45min	CD+45min	CE+45min
	1		45.7029	11.3404	38.6489		46.1523	12.7214	44.7059		53.6012	34.6777	156.307		100	125.325	269.734
	2		51.2819	19.2832	52.4958		67.5952	24.96	59.6378		86.4985	25.2895	80.3954		100	46.3562	106.748
	3		13.0894	5.85939	10.6507		19.5097	7.26829	14.9426		64.9215	28.1492	56.9699		100	64.5582	90.7126
	4		53.2634	27.9723	63.1665		54.6286	28.1274	60.5679		69.3683	41.5185	62.4053		100	91.6872	226.884
	5		61.1779	25.2282	64.967		56.8427	27.4412	60.9362		69.7363	52.7426	125.109		100	101.862	226.393
	6		12.1481	3.2471	11.6908		24.6734	8.2547	17.0618		68.3539	44.681	68.8177		100	77.9306	110.177
	7		17.9604	0.7267	8.9589		16.7383	3.7547	11.9115		62.3116	43.5992	67.8156		100	94.7613	114.307
	8		7.8287	0.0979	5.758		5.9911	0.2102	8.248		49.8066	39.9752	77.4675		100	103.784	160.18
	9		14.5912	2.6396	16.5121		18.2363	2.6337	18.2406		56.0577	32.6878	56.289		100	84.9786	124.35
	10		12.5606	0.3893	3.4733		1.7032	0.2699	5.5337		27.0313	30.6806	88.5026		100	82.9669	152.864
	11		13.9857	0.5141	11.9056		15.9625	0.502	16.3217		38.9336	17.8806	76.3361		100	80.4348	154.843
	12		18.2341	1.6115	15.4715		21.2589	1.3684	16.0984		59.4632	24.9912	55.3691		100	85.189	117.672
	Average		26.8187	8.24247	25.3083		29.1077	9.79266	27.8505		58.8403	34.7394	80.982		100	86.6527	154.572
	STDEV		19.6999	10.2669	22.9694		21.5219	10.9648	21.8307		15.5486	10.0339	30.482		0	19.9012	57.1413
	SEM		5.93973	3.09557	6.92553		6.48909	3.30601	6.5822		4.68808	3.02535	9.19068		0	6.00043	17.2287
	Experiment number		12	12	12		12	12	12		12	12	12		12	12	12

## Sheet: Figure 6 b, d
	Fig. 6 Cholesterol depletion enhances TGF-b1-mediated pAkt formation at 5 min and accelerates its loss at longer times, whereas cholesterol enrichment inhibits pAkt formation.
			FIGURE 6b TGF-β induced Akt phosphorylation (pAkt Ser 473) / (tAkt)																			FIGURE 6d TGF-β induced Akt phosphorylation (pAkt Thr 308) / (tAkt)
				without TGF-β				with TGF-β				with TGF-β				with TGF-β							without TGF-β				with TGF-β				with TGF-β				with TGF-β
	Experiment number		Control	CD	CE		Control+5min	CD+5min	CE+5min		Control+20min	CD+20min	CE+20min		Control+45min	CD+45min	CE+45min			Experiment number		Control	CD	CE		Control+5min	CD+5min	CE+5min		Control+20min	CD+20min	CE+20min		Control+45min	CD+45min	CE+45min
	1		16.5594	10.414	18.5315		100	141.341	67.83		102.856	61.3304	65.5899		111.345	32.3413	78.4899			1		18.0366	11.1312	17.9502		100	177.777	23.6595		51.7646	27.3973	22.3381		54.0528	11.9616	10.8187
	2		23.4605	14.3544	17.2122		100	114.531	30.5651		163.983	79.9402	74.635		132.818	43.5611	111.683			2		10.9642	9.8541	4.0093		100	192.873	59.9385		117.885	45.6487	7.5253		107.757	28.5537	10.5242
	3		12.9774	12.812	12.3761		100	112.602	17.2535		101.317	71.572	20.184		103.023	34.0501	35.3429			3		14.6903	26.4616	7.1661		100	244.988	37.5948		83.8375	39.4252	2.3578		65.0982	48.4001	13.2178
	4		10.8385	10.7743	10.1431		100	115.107	5.9935		70.5489	64.3761	7.3068		74.0566	31.2932	12.3918			4		15.998	7.342	2.9404		100	183.678	7.8019		96.936	4.2697	5.766		33.6988	20.7914	3.1931
	5		39.5382	15.2477	14.1546		100	138.406	28.0415		85.0617	99.5389	17.5862		73.8074	47.1946	22.6319			5		29.9108	18.5508	14.5582		100	348.162	47.8957		35.8825	16.7189	29.5003		34.9876	5.9143	27.2362
	6		8.4856	9.2062	9.8529		100	94.5297	20.9439		61.4756	56.3183	14.0368		47.8718	38.8232	21.2679			6		22.2199	9.6191	11.3091		100	148.972	41.8838		99.6148	50.185	12.1755		25.7802	2.59	13.4834
	7		8.4434	5.3163	9.9333		100	87.2515	16.738		57.5522	49.0223	18.6081		37.5933	35.0838	25.5317
	8		2.2112	3.8417	1.2944		100	353.059	54.1427		53.4604	202.942	13.5865		25.7102	20.7175	3.3599			Average		18.6366	13.8265	9.65555		100	216.075	36.4624		80.9868	30.6075	13.2772		53.5624	19.7019	13.0789
	9		6.3637	9.1757	8.8331		100	107.292	76.5691		103.289	89.8688	47.9415		97.8569	63.2904	30.2225			STDEV		6.65896	7.27682	5.979		0	71.8893	18.4275		31.1748	17.7997	10.5379		30.2715	17.0056	7.8737
	10		9.8696	7.2097	11.5066		100	138.331	27.6398		148.031	63.8617	20.1424		115.431	61.3528	25.7214			SEM		2.97798	3.25429	2.67389		0	32.1499	8.24102		13.9418	7.96027	4.7127		13.5378	7.60514	3.52123
	11		3.4991	2.5494	9.8871		100	114.69	61.7418		92.9423	92.9213	42.537		91.9291	74.8266	79.5279			Experiment number		6	6	6		6	6	6		6	6	6		6	6	6
	12		14.3705	22.8398	12.4166		100	208.44	16.9033		113.455	139.783	40.916		77.7845	32.1056	52.9451
	Average		13.0514	10.3118	11.3451		100	143.798	35.3635		96.1644	89.2896	31.9225		82.4356	42.8867	41.593
	STDEV		10.1558	5.58684	4.38297		0	72.9205	23.3995		34.4018	43.4259	22.0112		32.7583	15.9695	32.4839
	SEM		3.06208	1.68449	1.32152		0	21.9863	7.05523		10.3725	13.0934	6.63662		9.87699	4.81499	9.79427
	Experiment number		12	12	12		12	12	12		12	12	12		12	12	12
							`

## Sheet: Figure 7 b, d
						Fig. 7 EGF-mediated pAkt formation is affected by cholesterol depletion or enrichment similar to TGF-b-induced pAkt formation.
			FIGURE 7b EGF induced Akt phosphorylation (pAkt Ser 473) / (tAkt)																			FIGURE 7d EGF induced Akt phosphorylation (pAkt Thr 308) / (tAkt)
				without EGF				with EGF				with EGF				with EGF							without EGF				with EGF				with EGF				with EGF
	Experiment number		Control	CD	CE		Control+5min	CD+5min	CE+5min		Control+20min	CD+20min	CE+20min		Control+45min	CD+45min	CE+45min			Experiment number		Control	CD	CE		Control+5min	CD+5min	CE+5min		Control+20min	CD+20min	CE+20min		Control+45min	CD+45min	CE+45min
	1		3.8778	7.1088	7.3795		100	139.882	45.6301		164.254	156.238	103.229		133.496	66.3175	50.6633			1		5.2135	15.4966	8.2565		100	143.15	78.3639		87.1339	16.3647	41.8619		37.846	8.0624	20.9495
	2		5.1955	4.8823	7.2513		100	114.813	35.7362		154.198	123.791	48.045		117.381	47.5045	39.8771			2		2.7052	6.8971	7.0424		100	269.683	83.3877		65.7459	35.3842	63.3033		26.0608	10.0796	35.3005
	3		6.0384	3.6462	3.7879		100	150.546	75.3486		126.215	101.688	89.8345		88.2828	32.011	67.3363			3		21.5044	17.5472	20.425		100	264.164	30.4271		82.4282	79.1826	26.4029		55.1928	22.699	12.6576
	4		3.5828	2.6918	5.3645		100	175.57	61.4532		158.923	59.9444	68.5175		173.524	19.3437	116.707			4		9.214	4.9438	3.1192		100	217.123	84.2817		71.6799	77.1671	54.6218		49.4589	10.5889	38.147
	5		2.9137	3.8954	4.1265		100	122.338	69.013		138.03	95.1604	105.836		123.169	32.6136	63.2858			5		29.4306	32.7598	29.8058		100	215.7	70.967		98.9704	23.2403	79.0331		84.7902	22.5499	44.8543
																				6		4.3469	22.0945	1.3763		100	250.142	58.7758		83.4232	45.7561	33.1659		24.4607	11.0158	15.4912
	Average		4.32164	4.4449	5.58194		100	140.63	57.4362		148.324	107.364	83.0925		127.17	39.5581	67.574			7		12.7043	10.7799	9.9103		100	172.338	36.7754		65.6652	42.123	32.9691		51.9626	14.0101	15.2665
	STDEV		1.26847	1.68084	1.68835		0	24.0873	16.4415		15.7749	35.6661	24.5407		30.8737	17.9793	29.5196			8		10.4521	11.7377	9.1529		100	145.263	45.4297		67.0346	38.7411	26.8577		69.616	15.7536	18.1921
	SEM		0.634235	0.840421	0.844177		0	12.0436	8.22073		7.88743	17.833	12.2703		15.4368	8.98964	14.7598
	Experiment number		5	5	5		5	5	5		5	5	5		5	5	5			Average		11.9464	15.2821	11.136		100	209.695	61.051		77.7602	44.7449	44.777		49.9235	14.3449	25.1073
																				STDEV		9.22582	9.00061	9.44799		0	51.0849	21.4242		12.1552	22.7929	19.1053		20.6994	5.63234	12.3825
																				SEM		3.48703	3.40191	3.57101		0	19.3083	8.0976		4.59423	8.61489	7.22111		7.82365	2.12882	4.68016
																				Experiment number		8	8	8		8	8	8		8	8	8		8	8	8

## Sheet: Figure 8 b
		Fig. 8 Stimulation of pErk1/2 by EGF persists following cholesterol enrichment.
			FIGURE 8b EGF induced Erk1/2 phosphorylation (pErk 1/2) / (tErk 1/2)
				without EGF				with EGF				with EGF				with EGF
	Experiment number		Control	CD	CE		Control+5min	CD+5min	CE+5min		Control+20min	CD+20min	CE+20min		Control+45min	CD+45min	CE+45min
	1		0.5827	7.8146	14.0093		100	154.115	114.51		44.4973	103.799	32.5516		22.8819	16.9548	15.9365
	2		3.4127	11.653	17.1483		100	115.455	90.9761		59.6963	35.7598	38.0557		25.9472	6.9342	8.7623
	3		1.0745	29.7395	9.3355		100	241.888	178.605		51.5472	136.081	72.4618		31.6128	22.1091	68.7323
	4		1.952	5.3648	14.3829		100	147.352	128.365		29.116	10.5076	35.2478		64.1255	3.3249	112.178
	5		1.1305	21.9404	16.6876		100	232.299	226.717		51.4668	148.723	125.367		53.5955	29.7529	80.3723
	Average		1.63048	15.3025	14.3127		100	178.222	147.835		47.2647	86.974	60.7367		39.6326	15.8152	57.1962
	STDEV		1.11093	10.2547	3.10444		0	55.7934	54.5245		11.4845	61.1912	39.6011		18.2144	10.8403	43.9925
	SEM		0.555463	5.12734	1.55222		0	27.8967	27.2622		5.74226	30.5956	19.8006		9.1072	5.42017	21.9963
	Experiment number		5	5	5		5	5	5		5	5	5		5	5	5

## Sheet: Supplemental fig. 1 c,d
	Supplementary Fig. 1 Lateral diffusion of TbRI and TbRII in the plasma membrane of AML12 cells.
	SUPPLEMENTARY FIGURE 1c Mobile fraction (Rf)					SUPPLEMENTARY FIGURE 1d D-values (D)
			Alone	Alone				Alone	Alone
	Cell number		myc-TBRI Alone	myc-TBRII Alone		Cell number		myc-TBRI Alone	myc-TBRII Alone
	1		67.257	34		1		2.48582	4.19848
	2		100	67.07		2		1.66195	0.778247
	3		66	49.22		3		1.71084	1.01368
	4		33.75	74.61		4		3.29698	2.02854
	5		38.823	35.55		5		1.4237	1.95559
	6		38.322	46.37		6		2.32674	1.7629
	7		66.4428	84.25		7		1.87639	1.59083
	8		39.285	100		8		2.64401	4.65276
	9		39.2857	32.02		9		1.57211	1.14697
	10		67.2222	43.45		10		1.24291	3.68128
	11		31.25	56.43		11		2.32674	1.04374
	12		42.86	44.67		12		2.76993	5.63689
	13		51.5625	30.6		13		2.16008	3.23288
	14		38.75	100		14		1.85151	1.18231
	15		50.2857	32.01		15		2.15438	1.7234
	16		83.11	37.72		16		1.93894	7.70066
	17		68.75	47.62		17		2.33451	2.00487
	18		44.6875	62.09		18		2.07744	4.79131
	19		84.754	77.55		19		2.08809	3.07902
	20		45.61	85.13		20		1.37676	2.55316
	21		33.132	44.29		21		1.16336	5.89282
	22		60.666	98.92		22		1.21185	2.69595
	23		65.443	70.84		23		1.35275	3.15184
	24		53.846	24.29		24		2.76991	1.59685
	25		50.7185	24.24		25		1.07719	0.555231
	26		46.824	35.28		26		2.08809	1.87762
	27		55.4	55.48		27		2.40934	2.05849
	28		63.827	28.96		28		1.29263	2.18465
	29		37.52	12.86		29		2.61011	3.31126
	30		59.425	27.6		30		1.64849	3.20237
	31		51.19	38.3		31		1.21188	2.45066
	32		32.46	42.47		32		1.11862	0.743049
	33		84.1176	100		33		1.69305	1.26487
	34		38.823	70.71		34		1.78979	1.66542
	35		76	56.23		35		1.09753	2.11753
	36		72.907	65.26		36		1.69304	7.41736
	37		75.77	60		37		2.60695	2.98203
	38		59.876	35.91		38		1.14056	0.679686
	39		31.61	75.83		39		2.15439	1.9745
	40		46.77	64.41		40		1.56608	9.21004
	41		48.888	41.6		41		1.45421	3.48791
	42		57.333	100		42		1.32198	0.731935
	43		65.868	94.12		43		1.71083	3.94922
	44		82.5	68.72		44		1.49149	1.51056
	45		63.461	64.55		45		4.47447	3.45499
	46		95.89	29.27		46		1.52788	2.86632
	47		84.293	25.76		47		1.76624	2.00433
	48		60.88	66.69		48		1.95759	1.15492
	49		84.764	51.75		49		1.89826	2.55812
	50		45.638	55.95		50		1.56607	1.85911
	51		38.2873	89.74		51		3.41195	1.33222
	52		52.774	49.16		52		1.27842	4.12651
	53		73.333	24.23		53		1.24291	1.42728
	54		44	60		54		1.29071	8.16125
	55		59.88	89.27		55		1.16006	2.67822
	56		58.51	100		56		2.32674	3.28201
	57		58.823	77.22		57		4.17624	2.33876
	58		86.114	72.5		58		2.61011	1.12114
	59		39.48	20.5		59		1.56607	4.41717
	60		58.853	94.08		60		1.71083	6.43712
	61		33.184	84.15		61		2.06514	1.81272
	62		52.441	80		62		4.47447	2.27777
	63		74.461	100		63		1.95758	4.67055
	64		88.524	71.43		64		1.49149	4.95263
	65		57	42.95		65		1.09899	0.589364
	66		37.561	100		66		2.7344	0.353306
	67		64.6155	76.1		67		2.23724	1.74432
	68		63.0487	55.22		68		1.61579	4.34821
	69		60.6122	32.38		69		3.83526	2.09482
	70		59.139	96.31		70		3.87789	1.71523
	71		43.72	66.68		71		4.13028	1.42252
	72		49.23	58.83		72		3.0762	6.06505
	73		46.444	68.57		73		2.9084	2.58986
	74		59.231	31.3		74		2.3201	1.83588
	75		85.25	88.66		75		2.32674	2.14599
	76		42.105	90.29		76		1.14055	1.44172
	77		56.793	61.84		77		4.16085	2.47184
	78		98.388	89.81		78		1.29262	8.50797
	79		75.297	71.47		79		1.18711	2.14936
	80		65.8536	38.86		80		1.61579	1.15565
	81		29.24	63.04		81		3.68486	3.56604
	82		67.74	80.91		82		1.64849	7.77865
	83		92.3456	100		83		2.32673	0.512388
	84		44	60.59		84		1.11862	1.45284
	85		97.77	62.67		85		1.15719	3.99485
	86		75	58.95		86		1.49149	2.41671
	87		41.4117	65.72		87		1.60623	3.35934
	88		44.505	70.08		88		2.06514	1.14363
	89		57.08	44.57		89		2.64405	7.35185
	90		52.439	49.05		90		1.57923	1.94581
	91		78	78.55		91		1.14242	1.97469
	92		37.714	73.58		92		1.14242	2.88118
	93		31.428	84.69		93		1.57923	0.771813
	94		49.107	67.21		94		1.41299	1.51318
	95		51.5625	74.44		95		1.24874	5.31782
	96		68.98	72.86		96		1.57923	7.77297
	97		49.3283	84.11		97		1.78979	2.16872
	98		46.406	40.83		98		1.3096	0.700132
	99		47.903	36.98		99		1.22031	0.606789
	100		48.125	84.75		100		2.33451	8.3152
	101		24.626	24.1		101		3.15845	4.20204
	102		55	24.42		102		4.47447	1.18565
	103		20.08	77.26		103		1.14242	2.2596
	104		50	36.32		104		1.27842	2.79938
	105		30.511	91.96		105		1.41299
	106		44	89.85		106		1.35275
	107		30.36	61.57		107		2.44062
	108		63.59	74.9		108		1.45423
	109		70.241	72.07		109		1.71087
	110		52.739	56.09		110		1.02001
	111		50.7	30.57		111		1.98879
	112		39.28	53.11		112		2.0058
	113		28	46.16		113		1.11862
	114		69.28	43.68		114		1.09752
	115		27.5	84.81		115		1.71084
	116		92.15	58.5		116		1.71083
	117		33.23	31.77		117		1.93256
	118		72.84	89.38		118		1.53075
	119		70.81	65.12		119		1.3618
	120		49.35	51.41		120		2.52907
	121		39.6	60.41		121		1.25294
	122		40.59			122		2.64405
	123		40.48			123		1.42379
	124		38.133			124		1.93894
	125		41.475			125		1.39206
	126		52.25			126		1.06178
	127		32.873			127		1.21069
	128		43.835			128		1.02049
	129		41.657			129		1.27842
	130		74			130		1.32209
	131		64.6			131		1.07737
	132		91.0344			132		1.53074
	133		49.88			133		1.95759
	134		41			134		1.49149
	135		53.164			135		2.52905
	136		28.2			136		1.32944
	137		45.1			137		1.35275
	138		58.4			138		1.74025
	139		52.07			139		1.42379
	140		68.253			140		1.76624
	141		63.25			141		1.02006
	142		55			142		2.50571
	143		25.8823			143		1.45681
	144		53.103			144		2.64419
	145		22.13			145		2.64405
	146		36.449			146		1.49149
	147		46.9			147		2.16009
	148		57.62			148		2.15442
	149		25.235			149		3.13216
	150		36.6			150		1.81776
	151		42.528			151		1.60623
	152		43.237			152		1.21188
	153		46.1538			153		3.35586
	154		38.823			154		1.78979
	155		66.37			155		2.23724
	156		60.96			156		1.6486
	157		76.607			157		1.16007
	158		82.1764			158		1.30506
	159		65.185			159		1.87648
	160		85.477			160		5.73982
	161		59.661			161		1.6486
	162		52.748			162		2.42395
	163		72.875			163		1.18711
	164		32.5			164		1.56608
	165		38.19			165		1.74009
	166		68.57			166		1.04405
	167		71.78			167		2.16576
	168		75.058			168		1.61588
	169		87.014			169		2.76561
	170		76.61			170		1.7365
	171		46.863			171		1.40648
	172		76.3005			172		1.32209
	173		56.22			173		1.73205
	174		65.06			174		3.15538
	175		11.547			175		2.91814
	176		53.75			176		1.53075
	177		40.74			177		3.13216
	178		33.1506			178		3.87789
	179		32.427			179		1.64849
	180		67.222			180		2.84742
	181		32.0529			181		2.61011
	182		75.08			182		1.98866
	183		80.169			183		1.95758
	184		77.38			184		2.66567
	185		55.68			185		2.61011
	186		78.21			186		3.23161
	187		32.85			187		3.87789
	188		43.83			188		2.56036
	189		53.75			189		1.71083
	190		39.72			190		2.44062
	191		86.08			191		1.71083
	192		18.56			192		1.45421
	193		40.55			193		2.42367
	194		44.539			194		3.77598
	195		34.7			195		1.45421
	196		70.533			196		1.84244
	197		52.95			197		1.3096
	198		29.69			198		1.93894
	199		33.536			199		1.23696
	200		81.428			200		3.89624
	201		78.434			201		7.26581
	202		24.268			202		1.23009
	203		69.2134			203		1.53872
	204		59.342			204		1.24676
	205		56.652			205		3.40291
	206		14.765			206		1.71972
	207		31.1181			207		2.2369
	208		71.5			208		3.93347
	209		56.474			209		7.10065
	210		67.313			210		8.35015
	211		53.6922			211		2.24367
	212		44.868			212		6.69422
	213		82.3322			213		2.18999
	214		51.162			214		4.22551
	215		26.829			215		7.12373
	216		80.059			216		1.57211
	217		73.797			217		3.79653
	218		45.592			218		4.15487
	219		50.674			219		2.42367
	220		72.46			220		1.53074
	221		54.654			221		7.68461
	222		56.33			222		1.93894
	223		66.16			223		5.81684
	224		10.19			224		1.322
	225		81.57			225		1.68603
	226		59.68			226		1.91763
	227		87.45			227		1.4542
	228		41.3			228		1.4542
	229		60.62			229		3.3239
	230		12.64			230		2.98298
	231		85.73			231		2.82598
	232		13.69			232		2.55684
	233		73.01			233		1.09751
	234		41.42			234		1.85151
	235		55.07			235		1.16336
	236		84.59			236		3.40912
	237		14.64			237		2.61011
	238		22.73			238		1.76267
	239		52.2			239		3.87788
	240		36.34			240		1.76267
	241		32.55			241		1.45681
	242		9.77			242		1.26452
	243		77.17			243		2.76991
	244		34.76			244		1.322
	245		31.13			245		1.87639
	246		38.49			246		1.322
	247		66.282			247		1.21185
	248		50.6579			248		1.43183
	249		32.857			249		2.52905
	250		26.052			250		1.06174
	251		67.8571			251		2.15438
	252		68.852			252		1.39206
	253		47.826			253		3.64187
	254		50.9933			254		2.0058
	255		44			255		2.61011
	256		96.8			256		3.63551
	257		48.4848			257		1.49149
	258		58.666			258		1.93894
	259		44			259		1.30506
	260		60.5			260		1.07719
	261		84.6154			261		1.87639
	262		53.333			262		1.52324
	263		75.08			263		2.58143
	264		81.5833			264		1.13758
	265		46.9333			265		2.16507
	266		71.465			266		1.4342
	267		100			267		3.14422
	268		41.5584			268		2.5057
	269		20.625			269		1.97403
	270		30.958			270		2.31438
	271		68.3571			271		1.16748
	272		38.9873			272		1.11862
	273		94.088			273		1.49149
	274		58.928			274		1.46437
	275		56.486			275		2.60335
	276		61.7901			276		1.60622
	277		65.2903			277		1.41299
	278		51.195			278		2.20284
	279		83.5185			279		1.84243
	280		43.164			280		1.49149
	281		60.5291			281		1.95758
	282		73.333			282		1.44338
	283		85.0666			283		1.30506
	284		46.428			284		1.38496
	285		43.745			285		1.66195
	286		65.86			286		1.91763
	287		60.79			287		1.4237
	288		81.6912			288		1.41874
	289		83.155			289		1.03872
	290		45.52			290		1.81776
	291		56.31			291		2.23724
	292		43.718			292		1.29262
	293		52.442			293		1.57923
	294		44.23			294		1.91763
	295		76.29			295		1.3618
	296		92.2155			296		1.22826
	297		72.093			297		1.64849
	298		37.2581			298		1.95758
	299		80.27			299		1.38496
	300		90.78			300		1.11862
	301		62.2024			301		3.42167
	302		74.2168			302		2.06514
	303		73.8636			303		1.18711
	304		51.944			304		2.08809
	305		71.45			305		2.23462
	306		39.722			306		1.61578
	307		79.2			307		2.15438
	308		45.1			308		2.72359
	309		93.548			309		1.18194
	310		71.923			310		1.4542
	311		65.6354			311		1.11862
	312		63.279			312		2.84739
	313		72.727			313		2.66565
	314		29.2553			314		2.16507
	315		99.877			315		1.55752
	316		60.851			316		1.31579
	317		37.078			317		1.57211
	318		50.247			318		2.42367
	319		33.42			319		3.57958
	320		24.581			320		2.23724
	321		73.33			321		2.32673
	322		50.8403			322		1.91763
	323		45.833			323		1.52787
	324		43.698			324		1.38496
	325		63.25			325		1.25286
	326		41.43			326		1.38495
	327		71.2676			327		1.67676
	328		64.533			328		1.81776
	329		54.202			329		1.78979
	330		63.5211			330		2.23724
	331		51.25			331		2.02072
	332		49.1228			332		2.16674
	333		48.59			333		1.70456
	334		72.628			334		2.3201
	335		89.878			335		1.30506
	336		58.313			336		1.02049
	337		69.02			337		1.40375
	338		62.857			338		3.87788
	339		31.428			339		1.64848
	340		68.228			340		3.48015
	341		49.6341			341		1.54574
	342		63.55			342		1.49149
	343		85.9375			343		1.11862
	344		25.3846			344		2.00582
	345		59.4968			345		1.76457
	346		41.3535			346		2.16005
	347		50.247			347		1.16005
	348		75.385			348		1.60623
	349		63.9535			349		1.97403
	350		44.253			350		1.78979
	351		69.069			351		1.33282
	352		60.1093			352		2.32673
	353		70.45			353		1.31602
	354		68.13			354		1.89826
	355		43.87			355		1.26452
	356		51.519			356		1.81776
	357		70.942			357		2.68468
	358		33.647			358		3.68484
	359		51.3816			359		1.93894
	360		47.531			360		1.76267
	361		75.079			361		1.69305
	362		36.236			362		1.87639
	363		40.5263			363		2.70549
	364		56.2791			364		1.49149
	365		65.1316			365		3.23156
	366		38.987			366		1.38496
	367		53.71			367		1.322
	368		41.772			368		2.16009
	369		60.176			369		1.56606
	370		76.805			370		1.62708
	371		70.8046			371		1.61578
	372		77.62			372		1.4568
	373		38.68			373		1.39206
	374		58.353			374		2.40933
	375		66.9277			375		2.47525
	376		52.885			376		1.41874
	377		41.8			377		1.34234
	378		43.585			378		2.40933
	379		37.931			379		2.76991
	380		50.82			380		2.44062
	381		83.15			381		1.57211
	382		58.767			382		1.71083
	383		59.231			383		2.23724
	384		100			384		2.02072
	385		99.27			385		2.16674
	386		68.52			386		1.70456
	387		80.8434			387		2.3201
	388		48.678			388		1.30506
	389		46.6102			389		1.02049
	390		93.232			390		1.40375
	391		58.9286			391		3.87788
	392		51.333			392		1.64848
	393		68.253			393		3.48015
	394		35.2941			394		1.54574
	395		39.4565			395		1.49149
	396		62.2069			396		1.11862
	397		43.488			397		2.00582
	398		44.939			398		1.76457
	399		70.9677			399		2.16005
	400		53.451			400		1.16005
	401		71.9753			401		1.60623
	402		45.97			402		1.97403
	403		98.676			403		1.78979
	404		56.236			404		1.33282
	405		36.886			405		2.32673
	406		41.25			406		1.31602
	407		37.08			407		1.89826
	408		93.5			408		1.26452
	409		64.4531			409		1.81776
	410		88.5714			410		2.68468
	411		80.666			411		3.68484
	412		64.166			412		1.93894
	413		85.8			413		1.76267
	414		72			414		1.69305
	415		73.333			415		1.87639
	416		85.12			416		2.70549
	417		55.671			417		1.49149
	418		63.916			418		3.23156
	419		70.7143			419		1.38496
	420		26.277			420		1.322
	421		62.29			421		2.16009
	422		28.52			422		1.56606
	423		59.46			423		1.62708
	424		61.6			424		1.61578
	425		41.85			425		1.4568
	426		93.9			426		1.39206
	427		61.781			427		2.40933
	428		58.666			428		2.47525
	429		44.305			429		1.41874
	430		70			430		1.34234
	431		76.805			431		2.40933
	432		70.8046			432		2.76991
	433		77.62			433		2.44062
	434		38.68			434		1.57211
	435		58.353			435		1.71083
	436		66.9277
	437		52.885			Average		2.04483	2.90408
	438		41.8			STDEV		1.00843	2.06993
	439		43.585			SEM		0.0455562	0.188958
	440		37.931			Cell number		491	121
	441		50.82
	442		83.15
	443		58.767
	444		59.231
	445		100
	446		99.27
	447		68.52
	448		80.8434
	449		48.678
	450		46.6102
	451		93.232
	452		58.9286
	453		51.333
	454		68.253
	455		35.2941
	456		39.4565
	457		62.2069
	458		43.488
	459		44.939
	460		70.9677
	461		53.451
	462		71.9753
	463		45.97
	464		98.676
	465		56.236
	466		36.886
	467		41.25
	468		37.08
	469		93.5
	470		64.4531
	471		88.5714
	472		80.666
	473		64.166
	474		85.8
	475		72
	476		73.333
	477		85.12
	478		55.671
	479		63.916
	480		70.7143
	481		26.277
	482		62.29
	483		28.52
	484		59.46
	485		61.6
	486		41.85
	487		93.9
	488		61.781
	489		58.666
	490		44.305
	491		70
	Average		57.2443	61.3987
	STDEV		18.9861	22.8698
	SEM		0.857706	2.08772
	Cell number		491	121

## Sheet:  Supplementary fig. 2 b
	Supplementary Fig. 2 Dose-dependence of Smad2/3 activation by TGF-b1 in AML12 cells.
	SUPPLEMENTARY FIGURE 2b Concenteration response of TGF-β1 induced SMAD phosphorylation (pSMAD2/3) / (tSMAD2/3)
			without TGF-β			with TGF-β
	Experiment number		Control	5pM	10pM	25pM	50pM	100pM
	1		5.96654	12.959	22.6851	47.8412	66.2576	131.536
	2		45.7094	48.7799	44.9794	43.2579	57.2596	157.468
	3		16.4994	26.3951	35.089	45.8842	65.8156	56.944
	4		17.3822	21.7884	29.2371	46.7634	70.5425	54.0518
	Average		21.3894	27.4806	32.9977	45.9367	64.9688	100
	STDEV		17.0225	15.2547	9.45915	1.957	5.56405	52.4792
	SEM		9.82794	8.80731	5.46125	1.12987	3.21241	30.2989
	Experiment number		4	4	4	4	4	4

[truncated: 9 more sheets: Supplementary fig. 3 e, f, Supplementary fig. 4 d, e, Supplementary fig. 5 a, b, c, Supplementary fig. 6 a, b, Supplementary fig. 7 c, d, Supplementary fig. 8 e, f, Supplementary fig. 9 a, b, Supplementary fig. 10 b, Supplementary fig. 11 b]
